# Supplementary material for: Highly Biocompatible Apigenin-Loaded Silk Fibroin Nanospheres: Preparation, Characterization, and Anti-Breast-Cancer Activity
Source: Polymers (Basel). 2022 Dec 21;15(1):23. doi: 10.3390/polym15010023 (PMC9823476; doi:10.3390/polym15010023)
Supplement: Supplementary file 1 [file polymers-15-00023-s001.zip]

Archive with 1 entries (1 files):
- polymers-2070156-supplementary.pdf
